# Supplementary material for: IL-10 Production in Macrophages Is Regulated by a TLR-Driven CREB-Mediated Mechanism That Is Linked to Genes Involved in Cell Metabolism
Source: J Immunol. 2015 Jun 26;195(3):1218–32. doi: 10.4049/jimmunol.1500146 (PMC4505959; doi:10.4049/jimmunol.1500146)
Supplement: Data Supplement [file JI_1500146.zip]

Archive with 2 entries (2 files):
- JI_1500146_Supplemental_Figures_1.pdf
- manifest.xml
